# Supplementary material for: Management and treatment outcomes of rheumatoid arthritis in the era of biologic and targeted synthetic therapies: evaluation of 10-year data from the KURAMA cohort
Source: Arthritis Res Ther. 2024 Jan 9;26:16. doi: 10.1186/s13075-023-03251-z (PMC10775516; doi:10.1186/s13075-023-03251-z)
Supplement: Supplementary file 1 — Additional file 1: S. Table1. Baseline characteristics of patients with RA who enrolled in the annual RA survey. [file 13075_2023_3251_MOESM1_ESM.xlsx]

## Sheet: S Table 1
S. Table1: Baseline characteristics of patients with RA who enrolled in the annual RA survey.
	2012	2013	2014	2015	2016	2017	2018	2019	2020	2021
Number of patients, n	370	477	548	563	545	558	507	449	498	555
Age, mean (SD), yr	62.9 (13.0)	61.9 (13.0)	62.6 (13.0)	62.6 (13.1)	63.5 (12.4)	63.6 (12.8)	65.3 (11.9)	66.7 (11.2)	65.5 (11.6)	65.9 (11.7)
Sex, female, %	87.6	84.3	82.1	81.3	82.9	83.2	84.6	84.6	83.1	83.2
BMI, mean (SD) kg/m2	21.4 (3.2)	21.5 (3.4)	21.6 (3.6)	21.8 (3.4)	22.3 (3.8)	22.5 (3.6)	22 (3.5)	22 (3.6)	22.1 (3.6)	21.9 (3.4)
RF, median (IQR), IU/ml	35.6 (78.9)	35.6 (76.2)	35.4 (84)	35.7 (94.6)	39.5 (108.4)	43.9 (99.5)	42.8 (92.4)	37.7 (83.9)	41.4 (93.4)	42.3 (95.9)
RF positivity, %	75.9	73.4	71.7	70.9	72.3	74.2	71.2	75.3	72.5	76.2
ACPA, median (IQR), U/ml	84.6 (223.4)	59.5 (182.8)	53.9 (229.3)	47.7 (192.3)	52 (233.4)	71.5 (338.1)	76.2 (316.1)	67.5 (303.3)	58.5 (305.7)	52.1 (304.8)
ACPA positivity, %	82.2	77.1	76.8	64.8	76.1	73.5	71.2	76.4	68.9	75.5
Stage
I, %	16	19.2	22.8	25.2	23.5	26.5	23.9	20.7	32.3	30.4
II, %	23.8	24	27.7	23.2	25	22.4	26.2	26.7	27.6	29.3
III, %	17.1	17.5	12.6	19.8	18.7	17	15.4	16.7	12.9	12.4
IV, %	43.1	39.4	36.9	31.8	32.8	34.1	34.5	35.9	27.2	27.8
Class
I, %	24.3	30.8	17.1	39.8	43.8	41.1	45	46.1	23.1	19.3
II, %	57	54.3	64.5	49.7	46.7	49.4	46.2	44.8	66.2	69.8
III, %	17.8	14.7	16.7	10	9.2	8.8	8.7	9.1	9.8	10
IV, %	0.8	0.2	1.8	0.5	0.4	0.7	0.2	0	0.9	0.9
MTX use, %	70.8	66.7	67.5	67.4	69	68.5	68.2	67.5	63.7	64.3
GCs use, %	40.5	34.4	32.5	26.2	24.4	23.7	22.7	22.3	22.5	18.6
b/tsDMARDs use, %	29.5	32.7	39.4	44	46.2	46.2	46.9	47.7	48.2	53.2
RF: Rheumatoid factor, ACPA: Anti-citrullinated protein antibody, MTX: Methotrexate, GC: Glucocorticoid, b/tsDMARDs: biologic or targeted synthetic disease-modifying antirheumatic drugs, SD: Standard deviation, IQR: Inter-quartile range
