# Supplementary material for: Management and treatment outcomes of rheumatoid arthritis in the era of biologic and targeted synthetic therapies: evaluation of 10-year data from the KURAMA cohort
Source: Arthritis Res Ther. 2024 Jan 9;26:16. doi: 10.1186/s13075-023-03251-z (PMC10775516; doi:10.1186/s13075-023-03251-z)
Supplement: Supplementary file 2 — Additional file 2: S. Table 2. Changes in disease activity and functional disability of the KURAMA cohort over the last decade. [file 13075_2023_3251_MOESM2_ESM.xlsx]

## Sheet: S Table 2
S. Table 2: Changes in disease activity and functional disability of the KURAMA cohort over the last decade.
	2012	2013	2014	2015	2016	2017	2018	2019	2020	2021
Number of patients, n	370	477	548	563	545	558	507	449	498	555
DAS28-CRP, median (IQR)	2.43 (1.50)	1.82 (1.32)	1.74 (1.25)	1.64 (1.25)	1.96 (1.38)	2.02 (1.29)	1.84 (1.17)	1.85 (1.29)	1.81 (1.06)	1.72 (0.79)
CDAI, median (IQR)	6.9 (8.25)	4.8 (7.45)	4.0 (6.7)	3.7 (6.9)	3.8 (6.5)	4.2 (6.6)	3.1 (5.9)	3.4 (6.7)	3.2 (5.75)	3.0 (5.3)
HAQ, median (IQR)	0.69 (1.25)	0.5 (1.13)	0.5 (1.25)	0.38 (1.0)	0.38 (1.0)	0.38 (0.86)	0.25 (0.88)	0.38 (0.88)	0.25 (0.75)	0.25 (0.75)
DAS28-CRP: Disease activity score 28-C-reactive protein, CDAI, Clinical disease activity index, HAQ: Health Assessment Questionnaire Disability Index, SD: Standard deviation
