# Supplementary material for: Management and treatment outcomes of rheumatoid arthritis in the era of biologic and targeted synthetic therapies: evaluation of 10-year data from the KURAMA cohort
Source: Arthritis Res Ther. 2024 Jan 9;26:16. doi: 10.1186/s13075-023-03251-z (PMC10775516; doi:10.1186/s13075-023-03251-z)
Supplement: Supplementary file 3 — Additional file 3: S. Table 3. Baseline characteristics of b/tsDMARDs-initiated patients. [file 13075_2023_3251_MOESM3_ESM.xlsx]

## Sheet: S Table 3
S. Table 3: Baseline characteristics of b/tsDMARDs-initiated patients.
	Naïve			Switch
	TNFi (n = 521)	IL6Ri (n = 118)	CTLA4-Ig (n = 131)	TNFi (n = 417)	IL6Ri (n = 281)	CTLA4-Ig (n = 132)	JAKi (n = 166)
Age, mean (SD), yr	57.0 (16.4)	58.3 (16.1)	65 (11.1)	57.8 (16.3)	58.6 (15.1)	63.4 (13.7)	60.2 (16.7)
Sex, female, %	79.2	81.4	78.6	82.6	82.8	82.7	82
RF, median (IQR), IU/ml	37.0 (104.9)	54.4 (120.5)	86.6 (150.7)	51.9 (146.4)	66 (168.4)	87.8 (259.1)	26 (115.3)
RF positivity, %	68.3	76.3	86.3	72.9	78.2	81.2	62.3
ACPA, median (IQR), U/ml	47.7 (239.7)	77.0 (313.8)	129.0 (364.7)	56.2 (293)	94.8 (341.3)	109 (365.7)	11.6 (246.4)
ACPA positivity, %	68.5	66.1	88.5	74.9	74.3	81.2	58.1
Steinbrocker Stage
I, %	36.2	36.7	32.5	26.3	22.6	16.8	26.7
II, %	31.5	26.6	21.7	32	30.8	27.1	37.9
III, %	12.3	16.5	18.3	15.7	18.4	19.6	13.8
IV, %	20	20.3	27.5	26	28.2	36.4	21.6
Steinbrocker Class
I, %	29.5	21.3	20.2	28.6	30.4	22	34.2
II, %	54.3	70	58	53.7	53.5	59.6	54.4
III, %	14.2	8.8	20.2	16.5	14.8	15.6	11.4
IV, %	2.1	0	1.7	1.3	1.3	2.8	0
MTX use, %	74.5	40.7	47.3	63.3	56.6	48.5	47
MTX dose, mean, mg	8.95	7.95	7.77	7.67	8.94	7.72	7.97
GC use, %	30	39	44.3	37.6	48	59.1	48.2
GC dose, mean, mg	5.87	11.29	8.03	7.61	6.34	6.93	10.1
TNFi: TNF inhibitors, IL6Ri: IL-6 receptor inhibitors, CTLA4-Ig: Abatacept, JAKi: Janus kinase inhibitors, RF: Rheumatoid factor, ACPA: Anti-citrullinated protein antibody, MTX: Methotrexate,GC: Glucocorticoid, SD: Standard deviation, IQR: Inter-quartile range
